# Supplementary material for: I-FABP is decreased in COVID-19 patients, independently of the prognosis
Source: PLoS One. 2021 Apr 15;16(4):e0249799. doi: 10.1371/journal.pone.0249799 (PMC8049236; doi:10.1371/journal.pone.0249799)
Supplement: S1 File — (XLSX) [file pone.0249799.s003.xlsx]

## Sheet: COVIDigest Patients
N°		Decese	sex (F)	AGE	HTA	Diabetis	Dyslipidemia	Fever >=38	Caugh	Dyspnea	Anosmia	Agueusia	Myalgia	Recnt apettite loss	Nausea	Abdominal pain	Diarrhea	Digestives signs	IMC	WG G/L	PNN G/L	Lymphocytes G/L	ratio L/PNN	I-FABP	Citrulline
1a	1	0	0	62	0	1	0	1	0	0	1	1	0	1	0	0	1	1	33.91	4	3.1	0.7	0.225806	47	14
2a	3	0	0	51	1	0	0	1	1	0	0	0	0	1	1	1	1	1	24.2215	12.3	9.7	1	0.103093	102.149	8.5
3a	5	0	0	56	0	1	0	1	1	1	0	0	0	1	0	0	0	0	27.6817	7.1	5.4	1.1	0.203704	47	40
4	6	0	1	44	1	1	0	1	1	1	0	0	0	1	1	0	0	1	30.1103	7.6	3.7	2.9	0.783784	176.445	16
5	7	0	0	72	1	1	0	0	1	1	0	0	0	0	0	0	0	0	34.2058	9.1	7.3	1	0.136986	253.083	29				IFABP
6	8	0	0	45	0	0	0	1	1	1	0	0	0	1	0	0	0	0	27.7767	6.1	4	1.7	0.425	47	19			Number of values	28
7	9	0	0	77	0	1	0	1	1	1	0	0	0	0	0	0	0	0	NA	8.1	6.5	0.9	0.138462	47	11
8	10	1	0	83	1	1	1	0	1	1	1	1	0	1	0	0	0	1	28.4799	23.2	18.8	3.6	0.191489	677.02				Minimum	47
9	11	0	0	68	0	1	0	0	1	1	0	0	1	1	0	0	1	1	32.2831	6.9	4.8	1.3	0.270833	47	14			25% Percentile	47
10	12	0	0	59	0	0	0	1	1	1	1	1	1	1	0	0	1	1	29.2969	8.8	6.2	1.7	0.274194	47	18			Median	70.25
11	13	0	0	51	1	0	0	0	1	0	0	0	1	1	0	0	1	1	24.7555	4.2	2.5	1.4	0.56	103.694	14			75% Percentile	167.9
12a	14	0	1	54	0	0	0	1	1	1	0	0	1	0	0	0	1	1	24.5089	4.6	2.6	1.5	0.576923	47	26.6			Maximum	677
13a	17	0	0	60	1	1	1	1	1	0	1	1	0	1	0	0	0	0	28.075	5.9	4.3	1.2	0.27907	47	8			Range	630
14	18	0	0	34	0	0	0	1	1	0	0	0	1	1	0	0	0	0	27.7778	8.1	4.4	2.5	0.568182	172.257	33
15a	20	0	0	77	1	1	0	1	1	0	1	1	0	0	0	0	1	1	24.6097	12.6	9.9	1.8	0.181818	225.852	46			Mean	121.8
16a	21	0	0	78	0	0	1	0	0	1	1	1	0	1	0	0	0	0	29.7576	4.8	2.7	1.5	0.555556	47	33			Std. Deviation	129
17a	23	0	0	91	0	0	0	1	1	0	0	0	0	1	0	0	0	0	24.9135	5.2	3.2	1.2	0.375	108.684	27			Std. Error of Mean	24.38
18	25	0	1	78	1	1	1	1	1	0	0	0	0	0	0	0	0	0	30.8594	6.5	3.8	1.9	0.5	121.501	59
19a	26	0	1	43	0	0	0	1	1	0	0	1	1	1	0	0	1	1	27.6817	6.8	4.3	1.3	0.302326	47	15
21a	27	0	1	56	0	0	0	1	1	0	1	1	1	1	1	1	1	1	25.2363	7.2	5.9	1.2	0.20339	108.462	10
22	36	0	1	55	0	0	0	0	1	0	0	0	1	0	0	0	0	0	21.5645	9.3	6.1	2.1	0.344262	93.5006	23.4
23a	34	0	1	64	1	1	1	1	1	0	0	0	0	0	0	0	0	0	37.2024	8	4.1	3	0.731707	47	6.6
Rea1a	37	1	0	67	1	1	1	0	1	0	0	0	0	0	0	0	0	0	30.6793	6.3	5.6	0.2	0.0357143	47	18
Rea2a	41	0	0	78	1	1	1	0	0	0	0	0	0	0	0	0	1	1	20.5693	11.7	10.6	0.5	0.0471698	271.415	14.4
Rea3a	42	1	0	62	1	1	1	0	1	1	0	0	0	0	0	0	0	0	27.7575	9.5	7.2	1.7	0.236111	47
Rea4a	29	0	0	47	0	0	0	1	0	1	1	1	1	0	0	0	1	1	25.4028	12.4	11.6	0.54	0.0465517	184.527	13
Rea7a	43	1	0	53	0	0	0	1	1	0	0	0	0	0	0	0	0	0	32.1799	11.4	9.1	1.5	0.164835	47	10.8
Rea9	50	0	0	71	1	0	0	0	0	1	0	0	0	0	0	0	0	0	27.2817	17	12.5	2	0.16	154.814	28

## Sheet: Controls with pulmonary disease
Patient	Sex	Date of bith		Age	IFABP
A	M	1959-06-29		61.1808	47		Number of values	24
B	M	1973-11-09		46.8082	1078.01
C	F	1964-04-02		56.4192	97.3181		Minimum	47
D	F	1947-10-28		72.8658	215.797		25% Percentile	88.98
E	F	1960-07-05		60.1699	91.3292		Median	161.1
F	M	1969-09-24		50.9425	106.351		75% Percentile	305.2
G	M	1950-09-02		70.0247	118.895		Maximum	1078
H	F	1951-11-16		68.8192	277.884		Range	1031
I	F	1945-10-29		74.8712	147.919
J	F	1973-05-07		47.3342	47		Mean	225.6
K	M	1962-12-22		57.7151	47		Std. Deviation	223.1
L	F	1958-06-11		62.2575	174.348		Std. Error of Mean	45.54
M	F	1961-12-04		58.7699	88.1936
N	M	1959-10-31		60.8603	314.278
O	M	1941-06-28		79.2192	59.6008
P	M	1964-03-12		56.4959	508.977
Q	M	1959-12-17		60.7315	142.971
R	M	1958-01-02		62.6877	315.654
S	M	1968-12-11		51.7397	79.8341
T	F	1925-01-26		95.6438	441.84
U	M	1938-07-12		82.1753	226.252
V	F	1972-06-14		48.2384	199.974
W	M	1975-04-03		45.4329	185.654
X	F	1951-01-24		69.6493	401.817

## Sheet: Controls with Abdominal pain
		IFABP
	Minimum	137.3
	25% Percentile	268.9
	Median	344.8
	75% Percentile	579.6
	Maximum	1627
	Range	1489
	Mean	449.5
	Std. Deviation	287.5
	Std. Error of Mean	31.94
